# Supplementary material for: Clinical factors associated with prognosis in low-grade serous ovarian carcinoma: experiences at two large academic institutions in Korea and Taiwan
Source: Sci Rep. 2020 Nov 17;10:20012. doi: 10.1038/s41598-020-77075-1 (PMC7672053; doi:10.1038/s41598-020-77075-1)
Supplement: Supplementary file 2 — Supplementary Dataset. [file 41598_2020_77075_MOESM2_ESM.xlsx]

## Sheet: 최종
Original No.	Nationality (1:SMC, 2:NTUH)	Revised No.	Age	Age(<50: 1, ≥50:2)	Grade	Stage	Stage	Rev_stage	Rev_stage_nation	Rev_Early_ADVANCED_NATION	Revised_Revised_stage	CA-125	CA125 (<880:1, ≥880:2)	CA-125 ( <235:1,≥235:2)	PDS(Yes:1, No:2)	Optimality	Revised_Optimality	Revised_Optimality	PDS or IDS date	CTx.(Yes:1, No:0)	Chemostart date	TTC	TTC(1) ≤ 9 :1 >9:2	TTC(2) <11 :1 ≥11 :2	TTC(3) <12:1, ≥12 :2	TTC(4) <14 :1 ≥14 :2	1st CTx_Regimen	1s CTx_시작일	1s CTx_종료일	1st CTx_횟수	CTx. 횟수 ( 0:0 , 1~3: 1, >3:2)	Revised_CTx.회수( 0-3:1, 4-:2)	Recur	Recur date	Death	Death date	PFS	Rev_Recur	Rev_PFS	OS	Rev_Death	Rev_OS
1	1	1	37	1	1	IIIC	8	3	3	3	2	347.6	1	2	1	1	1	1	2003-03-11	1	2003-03-20	10	2	1	1	1	Taxotere-CDDP	2003-03-20	2003-08-11	6	2	2	1	2007-01-10	1	2008-09-30	46.7333	1	46.7333	67.7	0	60
3	1	2	45	1	1	IIIB	7	3	3	3	2	3100	2	2	1	0	0	1	2004-10-26	1	2004-11-04	10	2	1	1	1	Taxol-carboplatin	2004-11-04	2005-03-05	6	2	2	0	2011-12-07	0	2011-12-07	86.6333	0	60	86.6333	0	60
4	1	3	44	1	1	IA	0	1	1	1	1	50		1	1	0	0	1	2005-11-24	1	2006-01-01	39	2	2	2	2	Paclitaxel-Cisplatin	2006-01-01	2006-04-13	4	2		0	2019-04-10	0	2019-04-10	162.833	0	60	162	0	60
5	1	4	47	1	1	IIA	3	2	2	1	1	40		1	1	0	0	1	2006-07-12	1	2006-07-19	8	1	1	1	1	Taxol-carboplatin	2006-07-18	2006-12-04	6	2		0	2010-08-05	0	2010-08-05	49.5333	0	49.5333	49.5333	0	49.5333
6	1	5	31	1	1	IC2	2	1	1	1	1	23		1	1	0	0	1	2008-07-15	1	2008-07-30	16	2	2	2	2	Genexol-carboplatin	2008-07-30	2008-11-22	6	2		1	2010-06-10	1	2013-03-12	23.2	1	23.2	56.7333	1	56.7333
7	1	6	56	2	1	IC3	2	1	1	1	1	644		2	1	0	0	1	2008-12-03	1	2008-12-09	7	1	1	1	1	Genexol-carboplatin	2008-12-10	2009-04-01	6	2		1	2010-09-30	1	2011-08-31	22.2333	1	22.2333	33.4	1	33.4
8	1	7	62	2	1	IIIC	8	3	3	3	2	24230	2	2	1	0	0	1	2008-01-07	1	2008-01-15	9	1	1	1	1	Genexol-carboplatin	2008-01-15	2008-05-04	6	2	2	1	2009-03-19	1	2011-08-19	14.6	1	14.6	44.0333	1	44.0333
10	1	8	66	2	1	IIIC	8	3	3	3	2	330.8	1	2	1	2	1	2	2008-08-22	1	2008-08-30	9	1	1	1	1	Taxol-carboplatin	2008-08-30	2008-12-13	6	2	2	1	2010-12-08	1	2016-03-02	27.9667	1	27.9667	91.6667	0	60
11	1	9	50	2	1	IC2	2	1	1	1	1	159.5		1	1	0	0	1	2009-06-17	1	2009-06-25	9	1	1	1	1	Taxol-carboplatin	2009-06-25	2009-10-07	6	2		0	2018-12-10	0	2018-12-10	115.467	0	60	115.467	0	60
12	1	10	65	2	1	IIC	5	2	2	1	1	128.8		1	1	0	0	1	2010-04-26	1	2010-05-04	9	1	1	1	1	Genexol-carboplatin	2010-07-06	2010-09-26	4	2		0	2016-03-10	0	2016-03-10	71.5333	0	60	71.5333	0	60
13	1	11	26	1	1	IC1	2	1	1	1	1	25255		2	1	0	0	1	2010-08-18	1	2010-08-26	9	1	1	1	1	Genexol-carboplatin	2010-08-25	2010-10-31	4	2		0	2018-12-13	0	2018-12-13	101.333	0	60	101.333	0	60
14	1	12	32	1	1	IIIC	8	3	3	3	2	1949	2	2	1	0	0	1	2011-11-17	1	2011-11-24	8	1	1	1	1	Genexol-carboplatin	2011-11-24	2011-12-20	2	1	1	1	2013-03-01	0	2019-05-14	15.7	1	15.7	91.2	0	60
15	1	13	29	1	1	IIIA	6	3	3	3	2	6303.2	2	2	1	0	0	1	2011-06-30	1	2011-08-01	33	2	2	2	2	Taxol-carboplatin	2011-07-31	2011-11-13	6	2	2	1	2014-07-25	0	2019-07-24	37.4	1	37.4	98.2333	0	60
16	1	14	50	2	1	IIIC	8	3	3	3	2	143.1	1	1	1	0	0	1	2011-05-04	1	2011-05-14	11	2	2	1	1	Genexol-carboplatin	2011-05-14	2011-08-30	6	2	2	0	2019-04-16	0	2019-04-16	96.8333	0	60	96.8333	0	60
18	1	15	62	2	1	IIIC	8	3	3	3	2	34.9	1	1	1	0	0	1	2011-11-02	1	2011-11-10	9	1	1	1	1	Taxol-carboplatin	2011-11-10	2012-03-21	6	2	2	1	2014-03-25	0	2018-02-22	29.1667	1	29.1667	76.8333	0	60
20	1	16	28	1	1	IC3	2	1	1	1	1	8.6		1	1	0	0	1	2013-12-18	1	2014-01-04	18	2	2	2	2	Taxol-carboplatin	2014-01-04	2014-04-30	6	2		1	2015-11-27	0	2019-07-18	23.6667	1	23.6667	67.9667	0	60
21	1	17	47	1	1	IIIC	8	3	3	3	2	3511	2	2	1	0	0	1	2013-10-14	1	2013-10-27	14	2	2	2	2	Taxol-carboplatin	2013-10-27	2014-02-22	6	2	2	1	2018-12-26	0	2019-06-21	63.3333	0	60	69.2333	0	60
22	1	18	56	2	1	IIIC	8	3	3	3	2	2307.1	2	2	1	2	1	2	2013-09-03	1	2013-09-11	9	1	1	1	1	Genexol-carboplatin	2013-09-11	2014-01-07	6	2	2	1	2016-06-29	0	2019-07-15	34.3667	1	34.3667	71.4	0	60
23	1	19	53	2	1	IIIA	6	3	3	3	2	33.1	1	1	1	0	0	1	2014-04-14	1	2014-04-21	8	1	1	1	1	Taxol-carboplatin	2014-04-21	2014-08-16	6	2	2	1	2015-12-03	0	2016-12-22	19.9667	1	19.9667	32.8	0	32.8
24	1	20	39	1	1	IIIC	8	3	3	3	2	150	1	1	1	0	0	1	2015-01-28	1	2015-02-06	10	2	1	1	1	Taxol-carboplatin	2015-02-06	2015-05-28	6	2	2	0	2019-03-20	0	2019-03-20	50.4333	0	50.4333	50.4333	0	50.4333
25	1	21	13	1	1	IC2	2	1	1	1	1	330		2	1	0	0	1	2015-03-10	1	2015-03-18	9	1	1	1	1	Taxol-carboplatin	2015-03-18	2015-05-03	3	1		1	2017-02-25	0	2019-07-08	23.9667	1	23.9667	52.7333	0	52.7333
27	1	22	78	2	1	IIIA	6	3	3	3	2	12.4	1	1	1	0	0	1	2015-08-19	1	2015-08-29	11	2	2	1	1	monotaxel-carboplatin	2015-08-29	2015-09-27	3	1	1	0	2018-10-14	0	2018-10-14	38.4333	0	38.4333	38.4333	0	38.4333
28	1	23	40	1	1	IC3	2	1	1	1	1	224.2		1	1	0	0	1	2015-11-26	1	2015-12-16	21	2	2	2	2	Taxol-carboplatin	2015-12-16	2016-02-24	4	2		0	2019-04-03	0	2019-04-03	40.8333	0	40.8333	40.8333	0	40.8333
31	1	24	51	2	1	IIIC	8	3	3	3	2	1527.7	2	2	1	0	0	1	2017-03-23	1	2017-03-30	8	1	1	1	1	Genexol-carboplatin	2017-03-30	2017-07-19	6	2	2	0	2019-04-23	0	2019-04-23	25.4	0	25.4	25.4	0	25.4
32	1	25	54	2	1	IIIC	8	3	3	3	2	25.1	1	1	1	0	0	1	2017-05-02	1	2017-05-18	17	2	2	2	2	Genexol-carboplatin	2017-05-18	2017-09-08	6	2	2	0	2019-05-16	0	2019-05-16	24.8333	0	24.8333	24.8333	0	24.8333
33	1	26	56	2	1	IIIC	8	3	3	3	2	658.8	1	2	1	0	0	1	2017-03-28	1	2017-04-04	8	1	1	1	1	Genexol-carboplatin	2017-04-04	2017-07-31	6	2	2	1	2018-10-26	0	2019-07-09	19.2667	1	19.2667	27.8	0	27.8
35	1	27	34	1	1	IIIB	7	3	3	3	2	14.1	1	1	1	0	0	1	2014-11-12	1	2014-11-20	9	1	1	1	1	Taxol-carboplatin	2014-11-20	2015-03-16	6	2	2	1	2018-08-09	0	2019-05-10	45.5667	1	45.5667	54.7	0	54.7
36	1	28	58	2	1	IIC	5	2	2	1	1	28.6		1	1	0	0	1	2012-03-22	1	2012-03-30	9	1	1	1	1	Taxol-carboplatin	2012-03-30	2012-07-17	6	2		0	2019-04-16	0	2019-04-16	86.0667	0	60	86.0667	0	60
37	1	29	41	1	1	IC1	2	1	1	1	1	12.2		1	1	0	0	1	2012-06-18	1	2012-07-05	18	2	2	2	2	Taxotere-Carboplatin	2012-07-05	2012-10-24	6	2		0	2017-04-25	0	2017-04-25	59.1	0	59.1	59.1	0	59.1
38	1	30	25	1	1	IIIC	8	3	3	3	2	2393.5	2	2	1	1	1	1	2008-10-08	1	2008-10-16	9	1	1	1	1	Taxol-Carboplatin	2008-10-16	2009-02-15	6	2	2	1	2010-07-21	0	2018-07-27	21.7333	1	21.7333	119.333	0	60
39	1	31	19	1	1	IC3	2	1	1	1	1	74.1		1	1	0	0	1	1999-02-03	1	1999-02-14	12	2	2	2	1	Taxol-carboplatin	1999-02-14	1999-06-07	6	2		0	2007-05-30	0	2007-05-30	101.3	0	60	101.3	0	60
40	1	32	53	2	1	IVA	9	4	4	3	2	2100	2	2	1	0	0	1	2012-07-05	1	2012-08-01	28	2	2	2	2	Taxol-carboplatin	2012-08-01	2013-01-25	9	2	2	1	2014-10-17	1	2018-09-10	27.8333	1	27.8333	75.3	0	60
41	1	33	50	2	1	IIIB	7	3	3	3	2	900	2	2	1	0	0	1	2003-03-13	1	2003-03-27	15	2	2	2	2	Taxol-carboplatin	2003-03-27	2003-08-01	6	2	2	1	2011-03-15	0	2019-06-26	97.5	0	60	198.333	0	60
43	1	34	33	1	1	IIIC	8	3	3	3	2	475.4	1	2	1	0	0	1	2014-05-20	1	2014-05-31	12	2	2	2	1	Taxol-carboplatin	2014-05-31	2014-09-22	6	2	2	1	2016-12-23	0	2019-05-15	31.6333	1	31.6333	60.7333	0	60
45	1	35	43	1	1	IIIB	7	3	3	3	2	44.7	1	1	1	0	0	1	2017-09-18	1	2017-10-16	29	2	2	2	2	Genexol-carboplatin	2017-10-16	2018-02-20	6	2	2	0	2019-05-27	0	2019-05-27	20.5667	0	20.5667	20.5667	0	20.5667
47	1	36	60	2	1	IIIA	6	3	3	3	2	69.3	1	1	1	1	1	1	2014-04-07	1	2014-04-22	16	2	2	2	2	Taxol-carboplatin	2014-04-22	2014-08-15	6	2	2	1	2015-05-01	0	2019-07-03	13	1	13	63.8	0	60
48	1	37	25	1	1	IC2	2	1	1	1	1	630		2	1	0	0	1	2016-11-14	1	2016-11-23	10	2	1	1	1	Genexol-carboplatin	2016-11-23	2017-01-11	3	1		0	2019-04-30	0	2019-04-30	29.9333	0	29.9333	29.9333	0	29.9333
49	1	38	61	2	1	IIIC	8	3	3	3	2	600	1	2	1	0	0	1	2009-12-01	1	2009-12-15	15	2	2	2	2	Taxol-carboplatin	2009-12-15	2010-04-25	6	2	2	1	2017-02-13	0	2019-06-12	87.7333	0	60	116.033	0	60
50	1	39	56	2	1	IIIC	8	3	3	3	2	320.3	1	2	1	0	0	1	2016-12-15	1	2017-01-19	36	2	2	2	2	Genexol-carboplatin	2017-01-19	2017-06-08	6	2	2	0	2017-06-08	0	2017-06-08	5.86667	0	5.86667	5.86667	0	5.86667
51	1	40	33	1	1	IIA	3	2	2	1	1	645		2	1	0	0	1	2018-01-22	1	2018-03-01	39	2	2	2	2	Genexol-carboplatin	2018-03-01	2018-06-27	6	2		0	2019-04-24	0	2019-04-24	15.2667	0	15.2667	15.2667	0	15.2667
52	1	41	44	1	1	IC1	2	1	1	1	1	4.1		1	1	0	0	1	2018-02-12	1	2018-02-24	13	2	2	2	1	Genexol-carboplatin	2018-02-24	2018-04-09	3	1		0	2019-05-28	0	2019-05-28	15.7	0	15.7	15.7	0	15.7
56	1	42	52	2	1	IC1	2	1	1	1	1	2.8		1	1	0	0	1	2016-10-07	1	2016-10-14	8	1	1	1	1	Genexol-carboplatin	2016-10-14	2016-11-29	3	1		0	2019-02-13	0	2018-08-30	28.6667	0	28.6667	23.1	0	23.1
57	1	43	62	2	1	IC1	2	1	1	1	1	19.6		1	1	0	0	1	2018-08-09	1	2018-08-28	20	2	2	2	2	Genexol-carboplatin	2018-08-29	2018-11-10	4	2		0	2019-06-12	0	2019-06-12	10.2667	0	10.2667	10.2667	0	10.2667
58	1	44	58	2	1	IC2	2	1	1	1	1	23.1		1	1	0	0	1	2018-10-17	1	2018-10-27	11	2	2	1	1	Genexol-carboplatin	2018-10-27	2018-12-15	3	1		0	2019-04-25	0	2019-04-25	6.36667	0	6.36667	6.36667	0	6.36667
60	1	45	38	1	1	IIIB	7	3	3	3	2	131	1	1	1	0	0	1	2018-11-22	1	2018-12-01	10	2	1	1	1	Genexol-carboplatin	2018-12-01	2019-04-13	6	2	2	0	2019-06-11	0	2019-06-11	6.73333	0	6.73333	6.73333	0	6.73333
61	1	46	60	2	1	IC1	2	1	1	1	1	3.8		1	1	0	0	1	2018-11-21	1	2018-12-11	21	2	2	2	2	Genexol-carboplatin	2018-12-12	2019-01-27	3	1		0	2019-08-23	0	2019-08-23	9.2	0	9.2	9.2	0	9.2
62	1	47	47	1	1	IVB	10	4	4	3	2	4590.3	2	2	1	1	1	1	2018-12-03	1	2019-01-05	34	2	2	2	2	Caboplatin only	2019-01-05	항암 안하기로	1	1	1	0	2019-04-16	0	2019-04-16	4.5	0	4.5	4.5	0	4.5
63	1	48	32	1	1	IC3	2	1	1	1	1	49.8		1	1	0	0	1	2018-12-13	1	2018-12-28	16	2	2	2	2	Genexol-carboplatin	2018-12-28	2019-02-11	3	1		0	2019-10-22	0	2019-10-22	10.4667	0	10.4667	10.4667	0	10.4667
64	1	49	66	2	1	IIIC	8	3	3	3	2	473	1	2	1	2	1	2	2019-01-09	1	2019-02-08	31	2	2	2	2	연구항암	2019-02-07	2019-05-29	6	2	2	0	2019-10-21	0	2019-10-21	9.53333	0	9.53333	9.53333	0	9.53333
66	1	50	43	1	1	IIIC	8	3	3	3	2	1500	2	2	1	0	0	1	2015-06-08	1	2015-06-29	22	2	2	2	2	Taxol-carboplatin	2015-06-29	2015-11-10	6	2	2	1	2016-11-25	0	2019-05-09	17.9	1	17.9	47.7333	0	47.7333
67	1	51	39	1	1	IIB	4	2	2	1	1	352.9		2	1	0	0	1	2019-01-24	1	2019-02-02	10	2	1	1	1	Genexol-carboplatin	2019-02-02	2019-05-31	6	2		0	2019-10-21	0	2019-10-21	9.03333	0	9.03333	9.03333	0	9.03333
68	1	52	45	1	1	IIIC	8	3	3	3	2	217.1	1	1	1	0	0	1	2019-03-05	1	2019-03-13	9	1	1	1	1	Genexol-carboplatin	2019-03-13	2019-07-07	6	2	2	0	2019-08-05	0	2019-08-05	5.13333	0	5.13333	5.13333	0	5.13333
305	2	53	63	2	1	IIIC	8	3	7	4	2	1210	2	2	1	2	1	2	2011-11-15	1	2011-11-25	11	2	2	1	1	Paclitaxel-caboplatin	2011-11-25	2012-03-10	6	2	2	1	2013-09-26	0	2019-04-15	22.7333	1	22.7333	90.3	0	60
306	2	54	53	2	1	IIIC	8	3	7	4	2	472	1	2	1	2	1	2	2009-07-23	1	2009-08-05	14	2	2	2	2	Paclitaxel-caboplatin	2009-08-05	2009-11-19	6	2	2	1	2010-08-05	1	2012-10-10	12.6333	1	12.6333	39.2	1	39.2
307	2	55	20	1	1	IIB	4	2	6	2	1	277.2		2	1	0	1	2	2014-11-21	1	2014-12-09	19	2	2	2	2	Paclitaxel-caboplatin	2014-12-09	2015-03-25	6	2		0	2019-05-31	0	2019-05-31	55.1	0	55.1	55.1	0	55.1
309	2	56	80	2	1	IIIC	8	3	7	4	2	880.1	2	2	1	2	1	2	2017-04-18	1	2017-04-27	10	2	1	1	1	Paclitaxel-caboplatin	2017-04-27	2017-09-26	6	2	2	0	2018-01-17	0	2018-01-17	9.16667	0	9.16667	9.16667	0	9.16667
310	2	57	45	1	1	IIIC	8	3	7	4	2	1467.6	2	2	1	1	1	2	2014-07-31	1	2014-08-19	20	2	2	2	2	Paclitaxel-caboplatin	2014-08-19	2015-04-21	6	2	2	0	2019-06-06	0	2019-06-06	59.0667	0	59.0667	59.0667	0	59.0667
311	2	58	34	1	1	IIIC	8	3	7	4	2	381.4	1	2	1	1	1	2	2017-04-27	1	2017-05-24	28	2	2	2	2	Paclitaxel-caboplatin	2017-05-24	2017-09-06	6	2	2	1	2018-09-25	0	2019-08-05	17.2333	1	17.2333	27.7	0	27.7
312	2	59	22	1	1	IIIC	8	3	7	4	2	900	2	2	1	1	1	2	2009-11-02	1	2009-11-15	14	2	2	2	2	Paclitaxel-carboplatin	2009-11-15	2010-02-26	6	2	2	1	2015-04-20	0	2019-05-15	66.5333	0	60	116.067	0	60
313	2	60	55	2	1	IIIC	8	3	7	4	2	6966	2	2	1	2	1	2	1998-10-13	1	1998-10-27	15	2	2	2	2	Cisplatin-cyclophosphamide	1998-10-27	1999-03-01	6	2	2	0	2019-03-06	0	2019-03-06	248.333	0	60	248.333	0	60
314	2	61	52	2	1	IIIA	6	3	7	4	2	29.5	1	1	1	0	1	2	2018-12-25	1	2019-01-15	22	2	2	2	2	Paclitaxel-carboplatin	2019-01-15	2019-07-09	6	2	2	0	2019-08-05	0	2019-08-05	7.46667	0	7.46667	7.46667	0	7.46667
315	2	62	66	2	1	IIIC	8	3	7	4	2	657.7	1	2	1	2	1	2	2019-04-18	1	2019-05-04	17	2	2	2	2	Paclitaxel-carboplatin	2019-05-04	2019-08-17	6	2	2	0	2019-07-27	0	2019-07-27	3.36667	0	3.36667	3.36667	0	3.36667
318	2	63	84	2	1	IVB	10	4	8	4	2	2108.4	2	2	1	2	1	2	2013-06-25	1	2013-07-15	21	2	2	2	2	Paclitaxel-carboplatin	2013-07-15	2013-12-24	4	2	2	1	2014-01-05	1	2015-09-29	6.5	1	6.5	27.5667	1	27.5667
338	2	64	39	1	1	IIIC	8	3	7	4	2	3767.1	2	2	1	1	1	2	2003-04-13	1	2003-04-22	10	2	1	1	1	Paclitaxel-cisplantin	2003-04-22	2003-08-01	6	2	2	1	2004-05-05	1	2008-10-25	12.9667	1	12.9667	67.4333	0	60
339	2	65	54	2	1	IIIC	8	3	7	4	2	3969.1	2	2	1	1	1	2	2010-04-09	1	2010-04-20	12	2	2	2	1	Paclitaxel-cisplantin	2010-04-20	2010-08-30	6	2	2	1	2012-03-10	0	2019-08-06	23.4	1	23.4	113.567	0	60
340	2	66	50	2	1	IC1	2	1	5	2	1	40		1	1	0	1	2	2010-07-20	1	2010-07-26	7	1	1	1	1	Paclitaxel-carboplatin	2010-07-26	2010-09-06	3	1		0	2019-05-02	0	2019-05-02	106.967	0	60	106.967	0	60
344	2	67	48	1	1	IC2	2	1	5	2	1	3415.8		2	1	0	1	2	2010-04-27	1	2010-05-07	11	2	2	1	1	Paclitaxel-carboplatin	2010-05-07	2010-08-20	6	2		0	2019-07-12	0	2019-07-12	112.133	0	60	112.133	0	60
345	2	68	59	2	1	IIIB	7	3	7	4	2	1336	2	2	1	1	1	2	2008-09-02	1	2008-09-15	14	2	2	2	2	Paclitaxel-carboplatin	2008-09-15	2009-01-03	6	2	2	0	2019-01-10	0	2019-01-10	126.1	0	60	126.1	0	60
346	2	69	65	2	1	IIIC	8	3	7	4	2	7117.5	2	2	1	2	1	2	2006-09-19	1	2006-09-28	10	2	1	1	1	Paclitaxel-carboplatin	2006-09-28	2007-02-07	6	2	2	1	2007-07-10	0	2008-08-13	9.83333	1	9.83333	23.1667	0	23.1667
347	2	70	46	1	1	IIIC	8	3	7	4	2	151	1	1	1	1	1	2	2005-01-04	1	2005-03-21	77	2	2	2	2	Paclitaxel-carboplatin	2005-03-21	2005-05-10	3	1	1	1	2005-11-19	0	2010-08-05	10.6667	1	10.6667	68	0	60
2	1	71	52	2	1	IA	0	1	1	1	1	114.7		1	1	0	0	1	2003-09-02	0										0	0		0	2006-05-15	0	2006-05-15	38.7	0	38.7	38.7	0	38.7
19	1	72	60	2	1	IB	1	1	1	1	1	10.5		1	1	0	0	1	2013-04-24	0										0	0		0	2019-04-17	0	2019-04-17	72.8	0	60	72.8	0	60
29	1	73	76	2	1	IIIB	7	3	3	3	2	1826.4	2	2	1	1	1	1	2016-07-05	0										0	0	1	1	2016-08-23	1	2016-10-06	1.63333	1	1.63333	3.1	1	3.1
34	1	74	62	2	1	IA	0	1	1	1	1	128.8		1	1	0	0	1	2014-10-17	0										0	0		0	2019-07-19	0	2019-07-19	57.8667	0	57.8667	57.8667	0	57.8667
42	1	75	21	1	1	IA	0	1	1	1	1	18.8		1	1	0	0	1	2014-10-19	0										0	0		0	2018-02-23	0	2018-02-23	40.7667	0	40.7667	40.7667	0	40.7667
44	1	76	48	1	1	IIIC	8	3	3	3	2	1994.4	2	2	1	0	0	1	2017-09-06	0										0	0	1	0	2018-11-29	0	2018-11-29	14.9667	0	14.9667	14.9667	0	14.9667
46	1	77	57	2	1	IA	0	1	1	1	1	8.6		1	1	0	0	1	2017-11-08	0										0	0		0	2019-09-23	0	2019-09-23	22.8	0	22.8	22.8	0	22.8
53	1	78	85	2	1	IA	0	1	1	1	1	59.5		1	1	0	0	1	2018-03-30	0										0	0		0	2018-07-08	0	2018-07-08	3.33333	0	3.33333	3.33333	0	3.33333
54	1	79	52	2	1	IA	0	1	1	1	1	5.1		1	1	0	0	1	2018-04-09	0										0	0		0	2019-06-25	0	2019-06-25	14.7333	0	14.7333	14.7333	0	14.7333
55	1	80	57	2	1	IA	0	1	1	1	1	92.7		1	1	0	0	1	2018-04-23	0										0	0		0	2019-08-22	0	2019-08-22	16.2	0	16.2	16.2	0	16.2
59	1	81	33	1	1	IA	0	1	1	1	1	74		1	1	0	0	1	2018-10-31	0										0	0		0	2019-05-17	0	2019-05-17	6.6	0	6.6	6.6	0	6.6
65	1	82	54	2	1	IC3	2	1	1	1	1	12.1		1	1	0	0	1	2019-01-23	0										0	0		1	2019-10-20	0	2019-10-20	9	1	9	9	0	9
308	2	83	84	2	1	IA	0	1	5	2	1	347.1		2	1	0	0	1	2013-12-10	0										0	0		0	2015-11-12	0	2015-11-12	23.4	0	23.4	23.4	0	23.4
331	2	84	49	1	1	IIB	4	2	6	2	1	247.2		2	1	0	0	1	2016-10-17	0										0	0		1	2017-02-10	1	2018-07-30	3.86667	1	3.86667	21.7	1	21.7
